# Supplementary material for: Taxonomic and Environmental Variability in the Elemental Composition and Stoichiometry of Individual Dinoflagellate and Diatom Cells from the NW Mediterranean Sea
Source: PLoS One. 2016 Apr 25;11(4):e0154050. doi: 10.1371/journal.pone.0154050 (PMC4844132; doi:10.1371/journal.pone.0154050)
Supplement: S1 Table — (XLS) [file pone.0154050.s001.xls]

## Sheet: Sheet1
Species/genera	Sample	Group	C (pg cell-1)	N (pg cell-1)	O (pg cell-1)	Mg (pg cell-1)	Si (pg cell-1)	P (pg cell-1)	S (pg cell-1)	V (mm cell-1)
Alexandrium minutum	Harbour	Dinophyceae	197.743	37.9837	123.064	6.58104	4.10966	6.69746	10.7325	1769.87
Alexandrium minutum	Harbour	Dinophyceae	171.353	24.6369	84.5923	3.41137	5.47413	6.53648	8.93196	1512.32
Alexandrium minutum	Harbour	Dinophyceae	83.0609	21.1355	87.5761	6.22893	10.9053	9.20451	13.869	2741.8
Alexandrium minutum	Harbour	Dinophyceae	149.816	24.622	89.7814	4.10201	3.50832	5.78896	9.07171	1721.97
Alexandrium minutum	Harbour	Dinophyceae	115.812	43.2096	177.247	19.7412	5.17719	7.62172	22.5907	3550.87
Alexandrium minutum	Harbour	Dinophyceae	93.7913	22.9864	94.781	5.79537	5.45948	7.59863	11.5629	1858.35
Alexandrium minutum	Harbour	Dinophyceae	195.685	36.9065	123.515	7.12221	11.5071	6.50909	14.833	2158.36
Alexandrium minutum	Harbour	Dinophyceae	104.68	29.0968	128.233	7.41622	19.6865	4.71013	13.961	3390.44
Alexandrium minutum	Harbour	Dinophyceae	225.291	35.0632	135.777	6.26609	10.255	6.62623	9.96269	2806.92
Alexandrium minutum	Harbour	Dinophyceae	132.997	37.1635	143.486	13.4489	13.1931	7.92754	20.7581	5322.55
Alexandrium minutum	Harbour	Dinophyceae	256.207	39.2494	97.2507	11.4252	7.96565	10.4237	20.5462	5851.25
Alexandrium minutum	Harbour	Dinophyceae	225.01	59.3566	149.331	15.1277	6.72915	15.5616	23.1433	7301.01
Alexandrium minutum	Harbour	Dinophyceae	112.2	38.0316	160.689	18.0101	4.65958	5.16315	22.8989	3605.25
Alexandrium minutum	Harbour	Dinophyceae	174.39	42.0008	124.326	10.2279	6.71803	12.0823	25.0461	7974.35
Alexandrium minutum	Harbour	Dinophyceae	73.8108	24.0886	109.458	9.72927	5.68198	5.09105	15.2152	2341.87
Alexandrium minutum	Harbour	Dinophyceae	107.466	33.1333	108.867	15.4314	14.8764	9.08335	17.0822	3367.54
Scrippsiella sp.	Harbour	Dinophyceae	144.565	44.089	164.483	19.4577	6.18084	9.22888	24.7537	5351.52
Scrippsiella sp.	Harbour	Dinophyceae	116.787	32.7209	84.6406	7.36294	6.63345	7.69624	16.5745	4497.47
Scrippsiella sp.	Harbour	Dinophyceae	219.798	48.8679	168.458	12.7862	5.78681	7.74916	18.5172	4437.99
Scrippsiella sp.	Harbour	Dinophyceae	81.0471	52.6114	131.611	12.3462	8.50045	7.61318	22.432	8180.89
Dinophysis punctata	Harbour	Dinophyceae	583.74	114.874	425.256	24.5079	26.6667	14.3087	23.5188	10065.1
Dinophysis punctata	Harbour	Dinophyceae	225.703	102.201	489.252	16.7594	17.7767	14.5096	34.7967	14878.9
Dinophysis punctata	Harbour	Dinophyceae	200.547	86.4393	343.06	32.5324	19.5268	16.0257	37.1559	11738.6
Dinophysis punctata	Harbour	Dinophyceae	413.903	62.7646	247.893	14.2095	12.927	9.45135	17.1962	7545.64
Dinophysis punctata	Harbour	Dinophyceae	343.817	133.928	672.891	29.2837	21.9077	19.353	30.2159	13437.1
Dinophysis punctata	Harbour	Dinophyceae	455.924	95.0011	377.008	21.2876	19.9551	11.0645	19.6241	9205.48
Dinophysis punctata	Harbour	Dinophyceae	382.789	76.809	327.395	16.6357	9.25101	13.1215	21.2191	9052.42
Dinophysis punctata	Harbour	Dinophyceae	336.104	128.44	620.336	45.2069	15.4659	20.4302	47.4476	14827.7
Dinophysis punctata	Harbour	Dinophyceae	177.088	64.567	456.83	19.1912	16.4054	13.0116	28.5292	12059.8
Dinophysis punctata	Harbour	Dinophyceae	296.51	63.217	311.446	19.2417	6.60478	10.3245	25.6507	10780.6
Dinophysis punctata	Harbour	Dinophyceae	249.785	97.8651	389.639	37.9601	17.744	16.4419	43.8044	15299.9
Dinophysis punctata	Harbour	Dinophyceae	698.076	143.557	648.933	25.2124	20.0043	20.7011	31.4682	10553.5
Dinophysis punctata	Harbour	Dinophyceae	1183.93	134.244	411.926	13.4673	11.3171	15.1186	21.8614	10950.2
Dinophysis punctata	Harbour	Dinophyceae	415.965	117.075	528.463	29.4046	19.2071	15.3667	39.2071	12439
Dinophysis punctata	Harbour	Dinophyceae	547.572	93.9388	430.785	13.5566	12.0596	8.38155	20.3082	8728.15
Dinophysis punctata	Harbour	Dinophyceae	1149.51	171.812	560.573	16.3308	9.6583	11.8927	17.8652	10182.5
Dinophysis punctata	Harbour	Dinophyceae	597.16	70.5904	316.109	9.15837	13.7973	12.0088	16.4541	6196.27
Dinophysis punctata	Harbour	Dinophyceae	836.782	111.773	528.201	13.0313	14.2225	13.5546	21.068	12680.3
Dinophysis punctata	Harbour	Dinophyceae	566.831	102.485	418.28	17.6074	22.4508	13.1104	23.546	12353.7
Dinophysis punctata	Harbour	Dinophyceae	404.585	91.5375	437.711	18.5712	15.7698	12.4882	27.3558	9719.49
Dinophysis punctata	Harbour	Dinophyceae	421.506	112.137	547.718	32.2863	20.6714	14.9202	36.8452	15092.2
Dinophysis punctata	Harbour	Dinophyceae	358.989	117.34	503.486	32.9681	15.2638	17.5452	40.1237	11965.1
Dinophysis punctata	Harbour	Dinophyceae	319.585	100.055	475.317	28.1282	9.38571	12.584	36.2832	10992.2
Dinophysis punctata	Harbour	Dinophyceae	253.593	98.9424	376.112	20.3465	19.5805	18.9544	28.3509	10498.9
Dinophysis acuta	Bay	Dinophyceae	2102.18	255.207	1181.4	20.0914	30.4702	16.3648	21.1678	33603.7
Dinophysis punctata	Bay	Dinophyceae	187.835	51.7676	218.974	12.5528	3.5482	8.63483	18.3673	9620.71
Dinophysis punctata	Continental Shelf, Stratified	Dinophyceae	805.772	68.0581	320.4	5.80129	14.2513	6.28568	8.56854	4781.82
Dinophysis punctata	Continental Shelf, Stratified	Dinophyceae	1029.54	93.041	466.468	5.60418	10.3067	7.65652	9.26587	5861.78
Dinophysis punctata	Continental Shelf, Stratified	Dinophyceae	594.771	57.2446	221.984	4.93119	12.6119	8.29076	9.18055	4705.7
Dinophysis punctata	Continental Shelf, Stratified	Dinophyceae	988.967	96.1582	408.488	7.41533	14.7444	9.28779	10.9818	6876.73
Dinophysis punctata	Continental Shelf, Stratified	Dinophyceae	1020.14	92.1209	442.925	6.86004	9.39129	7.15947	10.2056	6265.1
Dinophysis punctata	Continental Shelf, Stratified	Dinophyceae	843.822	71.5188	322.478	n.d.	8.58422	7.88638	8.57316	5382.64
Dinophysis punctata	Continental Shelf, Stratified	Dinophyceae	1026.93	93.5804	425.942	8.25596	5.18881	10.553	14.5174	6830.71
Dinophysis punctata	Continental Shelf, Stratified	Dinophyceae	687.502	58.0465	190.238	4.56217	6.39665	4.48641	6.04171	5577.91
Dinophysis punctata	Continental Shelf, Stratified	Dinophyceae	674.14	57.287	292.527	n.d.	7.79594	6.2402	7.58446	5011.31
Dinophysis punctata	Continental Shelf, Stratified	Dinophyceae	648.588	61.4443	187.472	5.11641	7.14668	11.7752	8.21585	5542.77
Dinophysis punctata	Continental Shelf, Stratified	Dinophyceae	688.18	56.9148	198.93	5.51054	7.69784	7.84317	8.59065	3565.48
Dinophysis punctata	Continental Shelf, Stratified	Dinophyceae	1247.12	117.394	477.346	11.1955	13.7117	11.3407	15.3076	7195.36
Dinophysis punctata	Continental Shelf, Stratified	Dinophyceae	549.431	50.9866	213.904	3.86482	4.19495	2.6324	5.9846	6408.6
Neoceratium furca	Bay	Dinophyceae	1715.58	391.348	1380.11	73.1157	32.6713	29.8318	60.4635	21988.9
Neoceratium furca	Bay	Dinophyceae	1275.33	335.95	1284.82	82.5461	54.6824	31.6519	80.7733	15210.6
Neoceratium furca	Bay	Dinophyceae	1703.74	311.687	1116.72	40.9843	22.5216	26.9917	28.7173	30002.8
Neoceratium furca	Bay	Dinophyceae	1558.26	348.231	1020.13	94.3902	45.7494	31.3245	89.4455	31861.6
Neoceratium furca	Bay	Dinophyceae	1583.84	309.074	1319.56	26.892	10.7872	15.0825	15.2808	18685.7
Neoceratium furca	Bay	Dinophyceae	1170.31	240.413	1099.38	52.2371	25.574	23.5477	43.4369	16889
Neoceratium furca	Bay	Dinophyceae	1049.93	260.869	1099.35	46.7982	17.6417	15.8534	52.8291	37437.7
Neoceratium furca	Bay	Dinophyceae	986.659	210.042	846.847	30.9533	19.336	n.d.	31.0074	28590.1
Neoceratium furca	Bay	Dinophyceae	1392.78	257.537	1063.96	70.8723	34.4392	35.5662	71.2071	16482.5
Neoceratium fusus	Continental Shelf, Stratified	Dinophyceae	789.62	143.795	360.015	24.8046	n.d.	8.8526	16.2726	12685.3
Protoperidinium sp.	Bay	Dinophyceae	405.146	95.5461	488.791	46.5756	9.64652	9.57718	26.6652	10653
Protoperidinium sp.	Bay	Dinophyceae	653.257	132.809	602.904	65.7429	15.9464	14.5542	38.0474	11125.4
Protoperidinium sp.	Bay	Dinophyceae	1780.3	374.008	2162.29	132.018	29.3212	42.5134	87.9861	73528.8
Protoperidinium sp.	Bay	Dinophyceae	939.71	148.437	552.568	26.2313	7.4036	24.6459	29.1222	16374.8
Protoperidinium sp.	Bay	Dinophyceae	113.787	39.12	106.143	8.89412	5.37599	9.55658	19.9794	7856.66
Protoperidinium sp.	Bay	Dinophyceae	665.284	131.889	618.074	68.2424	14.0851	21.412	75.9938	11760.3
Protoperidinium sp.	Bay	Dinophyceae	328.511	82.0615	384.656	31.5537	8.55373	18.7361	35.661	10285.9
Protoperidinium sp.	Bay	Dinophyceae	300.759	59.181	n.d.	8.18414	56.6386	3.14037	3.03025	10573.5
Protoperidinium sp.	Bay	Dinophyceae	771.098	105.41	443.273	18.1867	7.99088	9.43503	24.4237	17752.7
Protoperidinium sp.	Bay	Dinophyceae	2368.04	378.816	1892.28	36.473	34.8994	17.8624	36.6383	51634.7
Protoperidinium sp.	Bay	Dinophyceae	346.747	77.304	306.894	19.1298	14.6754	13.2097	32.4314	11688.7
Protoperidinium sp.	Bay	Dinophyceae	540.199	81.3678	314.585	14.4111	7.66707	7.17972	17.1232	7244.48
Protoperidinium sp.	Bay	Dinophyceae	699.61	118.701	431.857	17.1344	9.4408	12.8511	19.857	10372.9
Protoperidinium sp.	Bay	Dinophyceae	277.215	56.3065	200.446	18.4629	8.73508	16.4069	33.7834	8779.56
Protoperidinium sp.	Bay	Dinophyceae	871.343	141.389	536.053	16.5105	13.425	8.60288	17.1291	12631.3
Protoperidinium sp.	Bay	Dinophyceae	873.204	141.786	648.202	16.6373	14.0619	14.8236	18.1037	16665.7
Protoperidinium sp.	Bay	Dinophyceae	965.666	148.763	587.937	12.4439	42.371	5.67313	10.9777	14416.6
Protoperidinium sp.	Bay	Dinophyceae	496.993	84.5741	314.912	23.1484	9.61968	14.5629	33.5063	16662.3
Protoperidinium sp.	Bay	Dinophyceae	197.942	50.3133	106.532	16.0492	6.25583	11.9227	32.2811	7210.6
Protoperidinium sp.	Bay	Dinophyceae	962.181	120.757	379.461	13.6329	5.17335	14.5482	18.4529	11645.5
Protoperidinium sp.	Bay	Dinophyceae	757.952	144.923	662.692	22.8665	31.8772	16.3884	23.887	12653.1
Protoperidinium sp.	Bay	Dinophyceae	1318.69	185.224	718.542	27.612	19.3745	23.767	32.5274	19840.4
Protoperidinium sp.	Bay	Dinophyceae	623.933	108.922	349.244	35.5883	18.4551	20.0632	48.3689	14544.6
Protoperidinium sp.	Bay	Dinophyceae	390.698	92.2433	312.498	16.3798	13.6631	19.9603	37.5537	10959.2
Protoperidinium sp.	Bay	Dinophyceae	472.281	111.741	452.802	25.4469	14.7104	13.6639	34.86	15499.3
Protoperidinium sp.	Bay	Dinophyceae	499.749	108.535	472.15	19.4121	10.0188	15.6107	24.15	10476.2
Protoperidinium sp.	Bay	Dinophyceae	2503.3	500.527	2349.78	64.8023	38.3489	33.2883	54.6767	76061.6
Protoperidinium sp.	Bay	Dinophyceae	1054.92	148.452	643.956	22.0918	18.1243	14.6353	22.1341	12455
Protoperidinium sp.	Bay	Dinophyceae	686.773	104.469	461.634	16.9201	16.1778	18.0679	20.2031	10248.6
Protoperidinium sp.	Bay	Dinophyceae	627.408	139.593	633.627	13.8861	11.1899	10.4189	17.7723	13599.8
Protoperidinium sp.	Bay	Dinophyceae	1132.38	125.542	575.251	12.1896	16.9662	16.5535	18.557	13135
Protoperidinium sp.	Bay	Dinophyceae	842.673	151.048	698.849	18.0043	11.2597	12.3964	23.3163	12364.9
Protoperidinium sp.	Bay	Dinophyceae	559.971	95.0147	404.887	10.414	6.19557	8.62637	12.1152	9393.94
Protoperidinium sp.	Bay	Dinophyceae	2000.06	379.855	1872.19	32.4711	13.4557	29.2585	31.8063	54718.6
Protoperidinium sp.	Bay	Dinophyceae	2232.11	425.267	1998.45	39.0653	26.328	25.3023	46.5098	47051
Protoperidinium sp.	Bay	Dinophyceae	938.863	135.691	610.83	20.8457	10.5514	12.7944	21.7923	14873
Protoperidinium sp.	Bay	Dinophyceae	742.164	117.36	571.987	14.7635	9.15445	14.2331	19.2688	13459.3
Protoperidinium sp.	Bay	Dinophyceae	667.042	127.855	520.935	17.0508	12.7426	20.1754	22.9612	14588.5
Protoperidinium sp.	Bay	Dinophyceae	950.022	116.922	496.724	14.2132	14.0061	14.5257	19.9348	17295
Protoperidinium sp.	Bay	Dinophyceae	1287.95	126.883	473.246	14.5266	19.0363	15.6699	14.3603	13441.5
Protoperidinium sp.	Bay	Dinophyceae	695.918	136.453	577.104	17.944	13.402	11.302	15.6729	13055.9
Protoperidinium sp.	Bay	Dinophyceae	814.049	101.103	318.236	13.0311	6.98534	13.0923	16.4623	12109
Protoperidinium sp.	Bay	Dinophyceae	769.22	109.654	396.674	15.8969	20.0023	12.5739	16.5155	11380.2
Protoperidinium sp.	Bay	Dinophyceae	1043.89	148.951	518.466	13.1178	8.73805	15.881	19.2714	14300.4
Protoperidinium sp.	Bay	Dinophyceae	1992.72	329.414	1705.9	35.333	25.9018	18.5003	48.4606	39595.3
Protoperidinium sp.	Bay	Dinophyceae	1109.41	158.09	690.158	25.0574	13.4399	16.0409	29.4715	18256.5
Protoperidinium sp.	Bay	Dinophyceae	1265.65	178.366	906.997	21.1449	13.6349	12.4729	21.2218	13737.1
Protoperidinium sp.	Bay	Dinophyceae	869.093	119.82	522.248	21.8549	14.8537	17.7068	26.4945	13587.9
Protoperidinium sp.	Bay	Dinophyceae	1186.99	186.648	926.146	23.3362	15.477	19.0096	24.0313	20044.4
Protoperidinium sp.	Bay	Dinophyceae	1092.7	195.98	995.176	23.4229	18.4316	14.4048	26.063	22977.4
Protoperidinium sp.	Bay	Dinophyceae	427.879	63.9023	312.849	10.2708	5.68832	7.09615	11.1879	8015.59
Protoperidinium sp.	Bay	Dinophyceae	230.499	66.0644	292.978	10.378	9.16324	12.19	18.8439	9859.77
Protoperidinium sp.	Bay	Dinophyceae	625.354	79.1224	253.827	16.8912	8.5883	15.5296	29.1346	16063.3
Protoperidinium sp.	Bay	Dinophyceae	643.519	92.3805	453.079	19.9959	11.4488	17.8077	29.897	17594.8
Protoperidinium sp.	Bay	Dinophyceae	1685.13	220.72	1027.97	29.0381	22.2514	22.8228	45.565	41054.3
Protoperidinium sp.	Bay	Dinophyceae	892.627	128.537	556.219	12.534	8.49145	12.6928	14.1523	17362.6
Protoperidinium sp.	Bay	Dinophyceae	582.789	88.9861	281.992	9.81278	9.2903	9.5137	14.7118	11189.4
Protoperidinium sp.	Bay	Dinophyceae	506.092	77.3824	293.89	17.3567	8.81097	13.5739	26.5695	16475
Protoperidinium sp.	Bay	Dinophyceae	439.226	58.5416	280.39	10.5187	6.23354	4.37353	11.2661	6686.59
Protoperidinium sp.	Bay	Dinophyceae	974.31	134.359	548.784	20.6848	10.4811	13.9098	20.83	16408.4
Protoperidinium sp.	Bay	Dinophyceae	749.584	144.345	567.666	16.4837	10.6835	19.9255	27.1949	16643.4
Protoperidinium sp.	Bay	Dinophyceae	461.166	93.9767	366.695	20.0541	8.57512	13.743	29.2194	12377.4
Protoperidinium sp.	Bay	Dinophyceae	594.805	108.284	358.475	39.328	20.0355	26.9861	41.2722	19142.7
Protoperidinium sp.	Bay	Dinophyceae	680.123	93.809	297.596	17.3548	5.80453	12.7637	22.1487	9860.12
Protoperidinium sp.	Continental Shelf, Stratified	Dinophyceae	1106.38	104.635	446.851	8.85293	n.d.	9.12581	7.77778	11476.7
Protoperidinium sp.	Continental Shelf, Stratified	Dinophyceae	978.377	94.9715	478.358	4.95125	11.7783	8.35218	8.41782	12211.5
Protoperidinium sp.	Continental Shelf, Stratified	Dinophyceae	441.299	42.6628	103.008	4.24902	3.84892	6.65656	5.74313	7131.45
Protoperidinium sp.	Continental Shelf, Stratified	Dinophyceae	967.639	92.7276	239.258	8.16272	10.6557	10.3094	7.90573	11398.7
Protoperidinium sp.	Continental Shelf, Stratified	Dinophyceae	928.642	99.965	428.125	4.90074	7.99635	8.6198	8.25607	15450.1
Protoperidinium sp.	Continental Shelf, Stratified	Dinophyceae	1051.6	113.731	457.155	7.92071	11.7248	11.1246	18.6313	10604.8
Prorocentrum micans	Bay	Dinophyceae	759.118	114.38	496.115	13.8514	16.5791	6.80439	11.3808	6647.61
Prorocentrum micans	Continental Shelf, Stratified	Dinophyceae	1105.34	86.4604	385.684	8.81996	n.d.	11.4102	10.6155	7003.77
Prorocentrum micans	Continental Shelf, Stratified	Dinophyceae	1112.66	103.619	461.057	9.29294	n.d.	7.84258	18.9519	7656.54
Prorocentrum micans	Continental Shelf, Stratified	Dinophyceae	883.45	70.2606	300.954	10.0115	5.35894	11.913	23.4852	6140.83
Prorocentrum micans	Continental Shelf, Stratified	Dinophyceae	850.375	69.1241	336.486	8.85276	7.597	11.8104	20.3261	19864.7
Prorocentrum micans	Continental Shelf, Stratified	Dinophyceae	819.317	70.5323	344.67	5.53329	7.50115	4.92006	6.88382	6337.35
Cheatoceros sp.	Continental Shelf, Mixed	Bacilariophyceae	113.706	19.6567	71.9012	3.53523	36.6599	1.63651	2.50854	2987.61
Cheatoceros sp.	Continental Shelf, Mixed	Bacilariophyceae	75.3452	16.0757	62.7149	1.81357	30.3065	0.799998	1.12563	3124.16
Cheatoceros sp.	Continental Shelf, Mixed	Bacilariophyceae	67.3176	10.4354	46.1441	1.6687	20.3859	1.09876	1.1561	1291.87
Cheatoceros sp.	Continental Shelf, Mixed	Bacilariophyceae	74.6012	19.7152	60.1715	2.95103	35.9674	1.53779	2.29886	3264.07
Cheatoceros sp.	Continental Shelf, Mixed	Bacilariophyceae	61.4446	18.59	53.8324	2.68897	34.1394	1.17194	2.38558	3495.53
Cheatoceros sp.	Continental Shelf, Mixed	Bacilariophyceae	84.5058	21.7413	65.5869	3.85446	41.1942	2.09348	3.92215	4670.05
Cheatoceros sp.	Continental Shelf, Mixed	Bacilariophyceae	72.2066	19.3664	65.0332	2.63454	35.1955	1.58029	1.79777	3062.04
Cheatoceros sp.	Continental Shelf, Mixed	Bacilariophyceae	72.6405	22.9431	100.273	3.63475	51.0187	1.55036	1.98477	3266.31
Cheatoceros sp.	Continental Shelf, Mixed	Bacilariophyceae	105.04	28.8796	98.0621	4.20286	56.191	2.59811	3.70664	4694
Cheatoceros sp.	Continental Shelf, Mixed	Bacilariophyceae	62.2474	19.0148	80.9653	3.65589	54.1903	1.89966	2.27898	4688.22
Cheatoceros sp.	Continental Shelf, Mixed	Bacilariophyceae	51.8366	19.2443	72.4497	2.85487	45.5229	1.02528	1.39993	4218.06
Cheatoceros sp.	Continental Shelf, Mixed	Bacilariophyceae	54.7019	10.6808	37.5064	1.18689	21.5479	0.596704	1.11413	619.168
Cheatoceros sp.	Continental Shelf, Mixed	Bacilariophyceae	52.2902	12.1824	45.8774	1.44155	25.0086	0.892743	1.05221	584.341
Cheatoceros sp.	Continental Shelf, Mixed	Bacilariophyceae	209.351	39.8828	140.463	6.78321	69.2663	2.80602	3.79795	8869.67
Cheatoceros sp.	Continental Shelf, Mixed	Bacilariophyceae	17.0368	12.353	41.907	1.52058	27.7012	n.d.	0.706559	3024.08
Cheatoceros sp.	Continental Shelf, Mixed	Bacilariophyceae	57.2954	19.3128	69.8255	3.71138	40.6092	0.750656	1.83584	2866.22
Cheatoceros sp.	Continental Shelf, Mixed	Bacilariophyceae	63.7256	19.9426	59.1186	3.09453	30.8329	0.707907	1.17997	2682.87
Cheatoceros sp.	Continental Shelf, Mixed	Bacilariophyceae	111.577	22.2799	87.2206	2.54229	38.1296	0.993229	3.09183	2642.04
Cheatoceros sp.	Continental Shelf, Mixed	Bacilariophyceae	73.1432	18.6067	71.2896	2.47515	40.2451	1.32211	1.89903	2265.45
Cheatoceros sp.	Bay	Bacilariophyceae	28.6274	4.79852	12.4684	1.61848	14.3549	0.564183	1.79689	1910.26
Cheatoceros sp.	Bay	Bacilariophyceae	28.0328	4.21458	11.6172	2.44066	12.5717	1.10526	2.52673	1453.48
Cheatoceros sp.	Bay	Bacilariophyceae	10.248	15.1733	43.5563	5.81132	18.2394	1.76971	4.49445	4715.14
Cheatoceros sp.	Bay	Bacilariophyceae	27.5165	6.82124	12.2225	1.9335	4.67183	0.245396	1.17692	1462.14
Cheatoceros sp.	Bay	Bacilariophyceae	71.2225	14.3541	43.4772	5.87485	13.9111	1.89726	2.71126	4185.16
Cheatoceros sp.	Bay	Bacilariophyceae	11.0498	12.7344	42.8062	1.26014	24.5136	n.d.	2.03867	3038.33
Cheatoceros sp.	Bay	Bacilariophyceae	6.94674	6.05577	8.30596	1.41241	5.68967	0.656303	0.893451	1658.6
Cheatoceros sp.	Bay	Bacilariophyceae	25.6756	4.4823	13.667	1.12524	4.05327	n.d.	0.835769	1307.17
Cheatoceros sp.	Bay	Bacilariophyceae	17.4597	3.90114	10.4608	0.636029	3.61824	n.d.	0.469464	1282.19
Cheatoceros sp.	Bay	Bacilariophyceae	47.3461	7.60219	26.4014	2.02308	6.33024	0.82677	1.81995	2210.08
Cheatoceros sp.	Continental Shelf, Stratified	Bacilariophyceae	25.9999	10.0345	14.1708	0.992297	5.84163	0.559992	0.53685	2356.5
Cheatoceros sp.	Continental Shelf, Stratified	Bacilariophyceae	29.9846	10.8042	12.5731	1.23474	5.77919	0.806803	0.853508	2512.12
Diatom n.i.	Harbour	Bacilariophyceae	98.5085	37.0298	175.605	5.97381	109.002	n.d.	n.d.	5075.7
Diatom n.i.	Continental Shelf, Mixed	Bacilariophyceae	51.9235	183.924	1310.05	19.7141	940.893	n.d.	n.d.	8237.86
Diatom n.i.	Continental Shelf, Stratified	Bacilariophyceae	43.093	31.4882	163.62	4.56131	132.326	n.d.	2.15647	3561.93
Pseudonitszchia sp.	Bay	Bacilariophyceae	7.00508	11.2638	18.913	2.18054	11.6325	0.53838	1.48591	403.62
Pseudonitszchia sp.	Bay	Bacilariophyceae	3.1978	9.10668	15.3456	1.84598	11.3404	0.370994	0.92228	300.277
Pseudonitszchia sp.	Bay	Bacilariophyceae	3.9274	9.99609	8.30496	1.88257	13.1034	0.727194	0.70249	384.62
Pseudonitszchia sp.	Continental Shelf, Stratified	Bacilariophyceae	5.25688	1.98391	5.89862	0.190533	1.96839	0.0865072	0.19222	192.577
Pleurosigma sp.	Continental Shelf, Mixed	Bacilariophyceae	77.7151	373.837	2335.16	28.8765	2358.25	n.d.	n.d.	18826.8
Pleurosigma sp.	Continental Shelf, Mixed	Bacilariophyceae	740.382	553.363	3726.97	n.d.	3255.67	n.d.	n.d.	27586.2
Pleurosigma sp.	Continental Shelf, Mixed	Bacilariophyceae	1148.42	513.278	3410.21	62.2839	2299.41	n.d.	n.d.	23648.3
Rhizosolenia sp.	Bay	Bacilariophyceae	139.171	125.091	210.92	32.9715	174.778	11.0117	22.3207	30141.3
Rhizosolenia sp.	Bay	Bacilariophyceae	139.535	61.0237	94.2452	5.52051	56.335	2.70293	2.93794	15795.1
Rhizosolenia sp.	Bay	Bacilariophyceae	63.4112	73.6984	103.282	14.0554	69.8137	4.53447	8.8614	16622.4
Thalassiosira sp.	Continental Shelf, Mixed	Bacilariophyceae	121.552	60.6392	359.144	10.4538	399.814	3.45545	7.25129	3448.8
Thalassiosira sp.	Continental Shelf, Mixed	Bacilariophyceae	154.152	61.7861	398.329	8.52894	323.278	4.00044	3.69389	5382.37
Thalassiosira sp.	Continental Shelf, Mixed	Bacilariophyceae	67.7868	63.4253	350.915	7.59003	326.094	3.02207	n.d.	2302.98
